# Supplementary material for: Generation of Induced Pluripotent Stem Cells and Neuroepithelial Stem Cells from a Family with the Pathogenic Variant p.Q337X in Progranulin
Source: Int J Mol Sci. 2025 Nov 21;26(23):11242. doi: 10.3390/ijms262311242 (PMC12692286; doi:10.3390/ijms262311242)
Supplement: Supplementary file 1 [file ijms-26-11242-s001.zip]

Archive with 1 entries (1 files):
- ijms-3935649-supplementary.pdf
